# Supplementary material for: Fecal microbiota and bile acids in IBD patients undergoing screening for colorectal cancer
Source: Gut Microbes. 2022 May 30;14(1):2078620. doi: 10.1080/19490976.2022.2078620 (PMC9176255; doi:10.1080/19490976.2022.2078620)
Supplement: Supplemental Material [file KGMI_A_2078620_SM3272.zip]

Archive with 9 entries (9 files):
- J_FigureS1.png
- K_FigureS2.png
- L_FigureS3.png
- M_FigureS4.png
- N_FigureS5.png
- O_FigureS6.png
- P_FigureS7.png
- Q_Supplementary_Tables.xlsx
- Supplementary figures  legends.docx
