# Supplementary material for: Fecal microbiota and bile acids in IBD patients undergoing screening for colorectal cancer
Source: Gut Microbes. 2022 May 30;14(1):2078620. doi: 10.1080/19490976.2022.2078620 (PMC9176255; doi:10.1080/19490976.2022.2078620)
Supplement: Supplemental Material [file KGMI_A_2078620_SM3272.zip › Q_Supplementary_Tables.xlsx]

## Sheet: Table S1
Table S1: Recruiting centers in this study and the number of final participants
Center	Patients recruited
	Non-IBD	Crohn’s disease	Ulcerative colitis
Bordeaux	12	3	0
Lyon	0	14	25
Nancy	6	21	8
Paris (Hôpital Beaujon)	1	2	1
Paris (Hôpital européen Georges-Pompidou)	0	1	1
Paris (Hôpital Lariboisière)	2	3	0
Paris (Hôpital Saint Antoine)	12	49	58
Paris (Hôpital Saint Louis)	0	2	1
Saint-Étienne	0	2	0
Strasbourg	18	12	12

## Sheet: Table S2
Table S2. Details of colorectal neoplastic lesions, including synchronous pathology.
Neoplasia	Control			Crohn’s disease			Ulcerative colitis
	Final n	Total n	Synchronous	Final	Single	Synchronous	Final (n)	Single	Synchronous
None (N0)	29	29	0	100	100	0	77	77	0
Sporadic adenoma with LGD or unclassified (A1)	20	21	8 > 1 adenoma	3	4	1	4	6	2
		all LGD except 2 NA for grade (classified as A1)	1 with cancer		all LGD except 1 NA for grade (classified as A1)	with N1	3 LGD (1 NA classaified as A1)		with N1
Sporadic adenoma with HGD (A2)	0	0	0	0	0	0	0	2
							All assigned to N2		-1 sigmoid with E2 disease [UC]
									-1 RC with with LGD in rectum and E3 [UC]
LGD (N1)				4	4	1 (with A1)	13	16	1 with A2
									2 with N3
									[2 multifocal]
									[4 visible lesions]
HGD (N2)				1	1	0	7	7
									-1 caecum with LGD and HGD(multi-focal) [UC]
									-1 adjacent to cancer in rectum [UC]
									-1 granular IIa in rectum with HGD in rectum [UC]
									Synchronous
									-3 with N1
									-2 with N3
Cancer (N3)	2	2	1 with adenoma	1	1	0	5	5	Synchronous
									-2 with N1
									-2 with N2

## Sheet: Table S3
		Cluster 1 (C.1)	Cluster 2 (C.2)	Cluster 3 (C.3)	p-value
All
BMI (median (IQR))		24.65 (5.89)	23.36 (4.66)	23.06 (5.6)	0.01
Age (median (IQR))		48.69 (23.51)	45.61 (19.56)	41.17 (25.17)	0.012
PSC (% diagnosed)		12.24	13.04	31.58	0.001
Subtype (% of cluster)	Control	23.47	23.91	7.89	0.002
	CD	28.57	44.57	52.63
	UC	47.96	31.52	39.47
PSC by subtype (%)	Control	0/23 (0%)	1/22 (4.54%)	0/6 (0%)
	CD	1/28 (3.57%)	4/41 (9.76%)	9/40 (22.5%)
	UC	11/47 (23.4%)	7/29 (24.14%)	15/30 (50%)
IBD
Montreal-UC (% total UC)	E1	6 (5.7%)	1 (0.9%)	0 (0%)
	E2	8 (7.1%)	6 (5.7%)	3 (2.8%)
	E3	32 (30.2%)	22 (20.8%)	27 (25.5%)
Montreal- CD (% total CD)	L1	1 (0.9%)	5 (4.6%)	9 (8.3%)
	L2	7 (6.4%)	17 (15.6%)	6 (5.5%)
	L3	20 (18.3%)	19 (17.4%)	25 (23%)
Clinical activity (% active)		17.33	12.86	25.71	0.139
Endoscopic activity (% active)		23.61	27.27	30.43	0.66
Oral steroids (% taking)		2.67	7.14	11.43	0.117
Rectal therapy (% taking)		14.67	2.86	5.71	0.022
Immunomodulators (% taking)		32	34.29	34.29	0.944
Anti-TNF (% taking)		36	37.14	40	0.878
Other biologics (% taking)		9.33	0	7.14	0.039

## Sheet: Table S4
Component Name	Abbreviation
Tauro-ursodeoxycholic acid	TUDCA
Tauro-hyodeoxycholic acid	THDCA
Tauro-chenodeoxycholic acid	TCDCA
Tauro-deoxycholic acid	TDCA
Tauro-cholic acid	TCA
Tauro-lithocholic acid-3S	TLCA-3S
Glyco-lithocholic acid-3S	GLCA-3S
Ursodeoxycholic acid-3S	UDCA-3S
Chenodeoxycholic acid-3S	CDCA-3S
Deoxycholic acid-3S	DCA-3S
Lithocholic acid-3S	LCA-3S
Cholic acid-3S	CA-3S
Tauro-ursodeoxycholic acid-3S	TUDCA-3S
Glyco-ursodeoxycholic acid-3S	GUDCA-3S
Glyco-lithocholic acid	GLCA
Glyco-ursodeoxycholic acid	GUDCA
Glyco-chenodeoxycholic acid	GCDCA
Glyco-deoxycholic acid	GDCA
Glyco-cholic acid	GCA
Tauro-lithocholic acid	TLCA
Lithocholic acid	LCA
Ursodeoxycholic acid	UDCA
Hyo-deoxycholic acid	HDCA
Chenodeoxycholic acid	CDCA
Deoxycholic acid-3S	DCA
Cholic acid	CA
Hyocholic acid	HCA
iso-lithocholic acid	isoLCA
